# Supplementary material for: Micellar Hyaluronidase and Spiperone as a Potential Treatment for Pulmonary Fibrosis
Source: Int J Mol Sci. 2021 May 25;22(11):5599. doi: 10.3390/ijms22115599 (PMC8198946; doi:10.3390/ijms22115599)
Supplement: Supplementary file 1 [file ijms-22-05599-s001.zip]

Archive with 1 entries (1 files):
- ijms-1223786-supplementary.pdf
